# Supplementary material for: Serum microRNAs profile from genome-wide serves as a fingerprint for diagnosis of acute myocardial infarction and angina pectoris
Source: BMC Med Genomics. 2013 May 4;6:16. doi: 10.1186/1755-8794-6-16 (PMC3655858; doi:10.1186/1755-8794-6-16)
Supplement: Additional file 2 — Solexa sequencing. [file 1755-8794-6-16-S2.xls]

## Sheet: Sheet1
Supplemental Data
Expression profile of serum miRNAs in pooled sera from healthy controls and AMI patients by solexa sequencing technology.
Gene	Controls (copies)	AMI (copies)
hsa-let-7a	156876	410162
hsa-let-7a*	0	0
hsa-let-7a-2*	0	0
hsa-let-7b	275730	309330
hsa-let-7b*	99	0
hsa-let-7c	12688	25257
hsa-let-7c*	0	0
hsa-let-7d	17606	45223.1
hsa-let-7d*	388	175.269
hsa-let-7e	14818	18207.9
hsa-let-7e*	0	0
hsa-let-7f	375847	894619
hsa-let-7f-1*	0	0
hsa-let-7f-2*	0	0
hsa-let-7g	4495	20009.9
hsa-let-7g*	0	0
hsa-let-7i	2721	30823.6
hsa-let-7i*	0	0
hsa-miR-1	26036	79236.2
hsa-miR-100	937	5026.21
hsa-miR-100*	0	0
hsa-miR-101	502	13126.9
hsa-miR-101*	0	0
hsa-miR-103	4657	39479.4
hsa-miR-103-2*	0	0
hsa-miR-103-as	0	0
hsa-miR-105	0	0
hsa-miR-105*	0	0
hsa-miR-106a	0	0
hsa-miR-106a*	0	0
hsa-miR-106b	0	766.802
hsa-miR-106b*	485	10295.2
hsa-miR-107	2543	26984.1
hsa-miR-10a	30862	42944.6
hsa-miR-10a*	0	0
hsa-miR-10b	16429	25395.8
hsa-miR-10b*	0	0
hsa-miR-1178	0	0
hsa-miR-1179	0	0
hsa-miR-1180	0	0
hsa-miR-1181	0	0
hsa-miR-1182	0	0
hsa-miR-1183	0	0
hsa-miR-1184	0	0
hsa-miR-1185	0	0
hsa-miR-1193	10	0
hsa-miR-1197	0	0
hsa-miR-1200	0	0
hsa-miR-1202	0	0
hsa-miR-1203	0	0
hsa-miR-1204	0	0
hsa-miR-1205	0	0
hsa-miR-1206	0	0
hsa-miR-1207-3p	0	0
hsa-miR-1207-5p	0	0
hsa-miR-1208	0	0
hsa-miR-122	166248	805316
hsa-miR-122*	0	427.218
hsa-miR-1224-3p	0	0
hsa-miR-1224-5p	1626	3.65144
hsa-miR-1225-3p	0	0
hsa-miR-1225-5p	0	0
hsa-miR-1226	0	0
hsa-miR-1226*	0	0
hsa-miR-1227	0	0
hsa-miR-1228	0	0
hsa-miR-1228*	1	217.261
hsa-miR-1229	0	0
hsa-miR-1231	0	0
hsa-miR-1233	0	0
hsa-miR-1234	0	0
hsa-miR-1236	0	0
hsa-miR-1237	0	0
hsa-miR-1238	0	0
hsa-miR-124	0	0
hsa-miR-124*	0	0
hsa-miR-1243	0	0
hsa-miR-1244	0	0
hsa-miR-1245	0	0
hsa-miR-1246	131	565.973
hsa-miR-1247	0	0
hsa-miR-1248	0	0
hsa-miR-1249	0	0
hsa-miR-1250	0	0
hsa-miR-1251	0	0
hsa-miR-1252	0	0
hsa-miR-1253	0	0
hsa-miR-1254	0	0
hsa-miR-1255a	0	0
hsa-miR-1255b	0	0
hsa-miR-1256	0	0
hsa-miR-1257	0	0
hsa-miR-1258	0	0
hsa-miR-125a-3p	0	0
hsa-miR-125a-5p	0	191.701
hsa-miR-125b	0	1741.74
hsa-miR-125b-1*	0	0
hsa-miR-125b-2*	0	0
hsa-miR-126	0	0
hsa-miR-126*	0	0
hsa-miR-1260	0	0
hsa-miR-1260b	0	0
hsa-miR-1261	0	0
hsa-miR-1262	0	0
hsa-miR-1263	0	0
hsa-miR-1264	0	0
hsa-miR-1265	0	0
hsa-miR-1266	0	0
hsa-miR-1267	0	0
hsa-miR-1268	0	208.132
hsa-miR-1269	0	0
hsa-miR-1270	0	264.729
hsa-miR-1271	0	54.7716
hsa-miR-1272	0	0
hsa-miR-1273	0	0
hsa-miR-1273c	0	0
hsa-miR-1273d	0	0
hsa-miR-1273e	0	0
hsa-miR-127-3p	0	1.82572
hsa-miR-1274a	0	0
hsa-miR-1274b	0	0
hsa-miR-1275	0	0
hsa-miR-127-5p	0	0
hsa-miR-1276	0	0
hsa-miR-1277	0	0
hsa-miR-1278	0	0
hsa-miR-1279	0	0
hsa-miR-128	307	3090.94
hsa-miR-1280	0	0
hsa-miR-1281	0	0
hsa-miR-1282	0	0
hsa-miR-1283	0	0
hsa-miR-1284	0	0
hsa-miR-1285	223	0
hsa-miR-1286	0	0
hsa-miR-1287	0	0
hsa-miR-1288	0	0
hsa-miR-1289	0	0
hsa-miR-129*	0	0
hsa-miR-1290	0	0
hsa-miR-1291	0	0
hsa-miR-1292	0	0
hsa-miR-1293	0	0
hsa-miR-129-3p	0	162.489
hsa-miR-1294	321	324.978
hsa-miR-1295	0	0
hsa-miR-129-5p	0	0
hsa-miR-1296	0	0
hsa-miR-1297	0	0
hsa-miR-1298	0	0
hsa-miR-1299	0	0
hsa-miR-1301	794	282.987
hsa-miR-1302	0	0
hsa-miR-1303	0	169.792
hsa-miR-1304	0	0
hsa-miR-1305	0	0
hsa-miR-1306	0	0
hsa-miR-1307	746	4257.58
hsa-miR-130a	0	761.325
hsa-miR-130a*	0	0
hsa-miR-130b	258	76.6802
hsa-miR-130b*	0	0
hsa-miR-132	0	0
hsa-miR-132*	0	0
hsa-miR-1321	0	0
hsa-miR-1322	0	0
hsa-miR-1323	0	0
hsa-miR-1324	0	0
hsa-miR-133a	0	1869.54
hsa-miR-133b	0	761.325
hsa-miR-134	0	1234.19
hsa-miR-135a	0	0
hsa-miR-135a*	0	0
hsa-miR-135b	0	0
hsa-miR-135b*	0	0
hsa-miR-136	0	0
hsa-miR-136*	0	0
hsa-miR-137	0	0
hsa-miR-138	0	0
hsa-miR-138-1*	0	0
hsa-miR-138-2*	0	0
hsa-miR-139-3p	407	969.457
hsa-miR-139-5p	246	0
hsa-miR-140-3p	41221	338220
hsa-miR-140-5p	0	0
hsa-miR-141	0	0
hsa-miR-141*	0	0
hsa-miR-142-3p	0	0
hsa-miR-142-5p	654	15328.7
hsa-miR-143	541	21346.3
hsa-miR-143*	0	52.9459
hsa-miR-144	0	326.804
hsa-miR-144*	0	0
hsa-miR-145	244	777.756
hsa-miR-145*	0	0
hsa-miR-1468	0	0
hsa-miR-1469	0	0
hsa-miR-146a	254	29901.6
hsa-miR-146a*	0	0
hsa-miR-146b-3p	0	0
hsa-miR-146b-5p	147	4902.06
hsa-miR-147	0	0
hsa-miR-1470	0	0
hsa-miR-1471	0	0
hsa-miR-147b	0	0
hsa-miR-148a	623	12796.5
hsa-miR-148a*	0	0
hsa-miR-148b	286	4087.79
hsa-miR-148b*	0	0
hsa-miR-149	0	0
hsa-miR-149*	0	0
hsa-miR-150	4	7375.91
hsa-miR-150*	137	279.335
hsa-miR-151-3p	271	14258.9
hsa-miR-151-5p	0	1120.99
hsa-miR-152	242	2943.06
hsa-miR-153	0	0
hsa-miR-1537	0	0
hsa-miR-1538	0	0
hsa-miR-1539	0	0
hsa-miR-154	0	0
hsa-miR-154*	0	0
hsa-miR-155	0	390.704
hsa-miR-155*	0	0
hsa-miR-15a	393	850.785
hsa-miR-15a*	0	0
hsa-miR-15b	594	5353.01
hsa-miR-15b*	0	1077.17
hsa-miR-16	2814	14587.5
hsa-miR-16-1*	0	0
hsa-miR-16-2*	0	0
hsa-miR-17	0	0
hsa-miR-17*	0	0
hsa-miR-181a	183	1838.5
hsa-miR-181a*	0	0
hsa-miR-181a-2*	474	2627.21
hsa-miR-181b	0	739.416
hsa-miR-181c	0	0
hsa-miR-181c*	0	0
hsa-miR-181d	0	147.883
hsa-miR-182	249	237.344
hsa-miR-182*	0	0
hsa-miR-1825	0	0
hsa-miR-1827	0	0
hsa-miR-183	0	1272.53
hsa-miR-183*	0	0
hsa-miR-184	0	0
hsa-miR-185	11796	103224
hsa-miR-185*	0	0
hsa-miR-186	0	1106.39
hsa-miR-186*	0	0
hsa-miR-187	0	0
hsa-miR-187*	0	0
hsa-miR-188-3p	0	0
hsa-miR-188-5p	0	0
hsa-miR-18a	0	0
hsa-miR-18a*	0	0
hsa-miR-18b	0	0
hsa-miR-18b*	0	0
hsa-miR-190	0	0
hsa-miR-1908	2	357.841
hsa-miR-1909	0	0
hsa-miR-1909*	0	0
hsa-miR-190b	0	0
hsa-miR-191	10780	222301
hsa-miR-191*	0	0
hsa-miR-1910	0	0
hsa-miR-1911	0	0
hsa-miR-1911*	0	0
hsa-miR-1912	0	0
hsa-miR-1913	0	0
hsa-miR-1914	0	0
hsa-miR-1914*	0	0
hsa-miR-1915	0	0
hsa-miR-1915*	0	0
hsa-miR-192	835	29919.9
hsa-miR-192*	0	0
hsa-miR-193a-3p	0	0
hsa-miR-193a-5p	210	0
hsa-miR-193b	0	0
hsa-miR-193b*	771	1438.67
hsa-miR-194	0	491.119
hsa-miR-194*	0	0
hsa-miR-195	0	0
hsa-miR-195*	0	0
hsa-miR-196a	0	0
hsa-miR-196a*	0	0
hsa-miR-196b	0	0
hsa-miR-196b*	0	0
hsa-miR-197	121	356.015
hsa-miR-1972	0	0
hsa-miR-1973	0	0
hsa-miR-1976	0	0
hsa-miR-198	0	0
hsa-miR-199a-3p	3959	20610.5
hsa-miR-199a-5p	0	0
hsa-miR-199b-3p	3959	20610.5
hsa-miR-199b-5p	0	0
hsa-miR-19a	0	0
hsa-miR-19a*	0	0
hsa-miR-19b	148	392.53
hsa-miR-19b-1*	0	0
hsa-miR-19b-2*	0	0
hsa-miR-200a	0	624.396
hsa-miR-200a*	0	0
hsa-miR-200b	0	0
hsa-miR-200b*	0	0
hsa-miR-200c	0	0
hsa-miR-200c*	0	0
hsa-miR-202	0	0
hsa-miR-202*	0	0
hsa-miR-203	0	0
hsa-miR-204	0	0
hsa-miR-205	0	0
hsa-miR-205*	0	0
hsa-miR-2052	0	0
hsa-miR-2053	0	0
hsa-miR-2054	0	0
hsa-miR-206	517	4054.92
hsa-miR-208a	0	0
hsa-miR-208b	0	0
hsa-miR-20a	0	0
hsa-miR-20a*	0	0
hsa-miR-20b	0	0
hsa-miR-20b*	0	0
hsa-miR-21	0	2095.93
hsa-miR-21*	0	0
hsa-miR-210	0	439.998
hsa-miR-211	0	0
hsa-miR-2110	0	1865.89
hsa-miR-2113	0	0
hsa-miR-2114	0	0
hsa-miR-2114*	0	0
hsa-miR-2115	0	0
hsa-miR-2115*	0	0
hsa-miR-2116	0	0
hsa-miR-2116*	0	0
hsa-miR-2117	0	0
hsa-miR-212	0	0
hsa-miR-214	0	219.086
hsa-miR-214*	0	0
hsa-miR-215	1	10.9543
hsa-miR-216a	0	0
hsa-miR-216b	0	0
hsa-miR-217	0	0
hsa-miR-218	0	0
hsa-miR-218-1*	0	0
hsa-miR-218-2*	0	0
hsa-miR-219-1-3p	0	0
hsa-miR-219-2-3p	0	0
hsa-miR-219-5p	0	0
hsa-miR-22	1374	7841.47
hsa-miR-22*	0	0
hsa-miR-221	270	7049.1
hsa-miR-221*	1	1781.9
hsa-miR-222	11	2807.96
hsa-miR-222*	0	0
hsa-miR-223	265	20689.1
hsa-miR-223*	0	896.428
hsa-miR-224	0	0
hsa-miR-224*	0	0
hsa-miR-2276	0	0
hsa-miR-2277-3p	0	0
hsa-miR-2277-5p	0	0
hsa-miR-2278	0	0
hsa-miR-2355-3p	0	0
hsa-miR-2355-5p	0	0
hsa-miR-23a	4937	24550.4
hsa-miR-23a*	0	220.912
hsa-miR-23b	50	2554.18
hsa-miR-23b*	2505	3742.72
hsa-miR-23c	0	0
hsa-miR-24	2522	14036.1
hsa-miR-24-1*	0	0
hsa-miR-24-2*	0	0
hsa-miR-25	3382	32116.2
hsa-miR-25*	663	1162.98
hsa-miR-26a	1692	5935.41
hsa-miR-26a-1*	0	0
hsa-miR-26a-2*	0	0
hsa-miR-26b	295	980.411
hsa-miR-26b*	0	0
hsa-miR-27a	381	4485.79
hsa-miR-27a*	0	275.684
hsa-miR-27b	382	4069.53
hsa-miR-27b*	0	246.472
hsa-miR-28-3p	115	2070.37
hsa-miR-28-5p	0	0
hsa-miR-2861	0	0
hsa-miR-2909	0	0
hsa-miR-296-3p	0	0
hsa-miR-296-5p	0	0
hsa-miR-297	0	0
hsa-miR-298	0	0
hsa-miR-299-3p	0	0
hsa-miR-299-5p	0	0
hsa-miR-29a	839	3138.41
hsa-miR-29a*	0	0
hsa-miR-29b	0	0
hsa-miR-29b-1*	0	0
hsa-miR-29b-2*	0	0
hsa-miR-29c	0	335.932
hsa-miR-29c*	0	0
hsa-miR-300	0	0
hsa-miR-301a	0	0
hsa-miR-301b	0	0
hsa-miR-302a	0	0
hsa-miR-302a*	0	0
hsa-miR-302b	0	0
hsa-miR-302b*	0	0
hsa-miR-302c	0	0
hsa-miR-302c*	0	0
hsa-miR-302d	0	0
hsa-miR-302d*	0	0
hsa-miR-302e	0	0
hsa-miR-302f	0	0
hsa-miR-3065-3p	0	0
hsa-miR-3065-5p	0	0
hsa-miR-3074	0	0
hsa-miR-30a	0	507.55
hsa-miR-30a*	387	2937.58
hsa-miR-30b	0	0
hsa-miR-30b*	0	388.878
hsa-miR-30c	0	0
hsa-miR-30c-1*	0	0
hsa-miR-30c-2*	0	0
hsa-miR-30d	671	4706.7
hsa-miR-30d*	0	0
hsa-miR-30e	0	929.291
hsa-miR-30e*	0	679.168
hsa-miR-31	0	0
hsa-miR-31*	0	0
hsa-miR-3115	0	0
hsa-miR-3116	0	0
hsa-miR-3117	0	0
hsa-miR-3118	0	0
hsa-miR-3119	0	0
hsa-miR-3120	0	343.235
hsa-miR-3121	0	0
hsa-miR-3122	0	0
hsa-miR-3123	0	0
hsa-miR-3124	180	0
hsa-miR-3125	0	363.318
hsa-miR-3126-3p	0	0
hsa-miR-3126-5p	0	0
hsa-miR-3127	0	0
hsa-miR-3128	0	0
hsa-miR-3129	0	0
hsa-miR-3130-3p	0	0
hsa-miR-3130-5p	0	0
hsa-miR-3131	0	0
hsa-miR-3132	0	0
hsa-miR-3133	0	0
hsa-miR-3134	0	0
hsa-miR-3135	0	0
hsa-miR-3136	0	0
hsa-miR-3137	0	0
hsa-miR-3138	0	366.97
hsa-miR-3139	0	0
hsa-miR-3140	0	0
hsa-miR-3141	0	0
hsa-miR-3142	0	0
hsa-miR-3143	0	0
hsa-miR-3144-3p	0	0
hsa-miR-3144-5p	0	0
hsa-miR-3145	0	0
hsa-miR-3146	0	0
hsa-miR-3147	0	0
hsa-miR-3148	0	0
hsa-miR-3149	0	0
hsa-miR-3150	0	0
hsa-miR-3150b	0	268.381
hsa-miR-3151	0	0
hsa-miR-3152	0	0
hsa-miR-3153	0	0
hsa-miR-3154	0	0
hsa-miR-3155	0	0
hsa-miR-3156	0	0
hsa-miR-3157	0	0
hsa-miR-3158	0	0
hsa-miR-3159	0	0
hsa-miR-3160	0	0
hsa-miR-3161	0	0
hsa-miR-3162	0	0
hsa-miR-3163	0	0
hsa-miR-3164	0	0
hsa-miR-3165	0	0
hsa-miR-3166	0	0
hsa-miR-3167	0	0
hsa-miR-3168	0	0
hsa-miR-3169	0	0
hsa-miR-3170	0	0
hsa-miR-3171	0	0
hsa-miR-3173	0	0
hsa-miR-3174	0	0
hsa-miR-3175	0	0
hsa-miR-3176	0	0
hsa-miR-3177	0	1.82572
hsa-miR-3178	0	0
hsa-miR-3179	0	0
hsa-miR-3180	0	0
hsa-miR-3180-3p	0	0
hsa-miR-3180-5p	0	0
hsa-miR-3181	0	0
hsa-miR-3182	0	0
hsa-miR-3183	0	0
hsa-miR-3184	0	0
hsa-miR-3185	0	0
hsa-miR-3186-3p	0	0
hsa-miR-3186-5p	0	0
hsa-miR-3187	0	0
hsa-miR-3188	0	0
hsa-miR-3189	0	0
hsa-miR-3190	0	1276.18
hsa-miR-3191	0	0
hsa-miR-3192	0	136.929
hsa-miR-3193	0	0
hsa-miR-3194	0	0
hsa-miR-3195	0	0
hsa-miR-3196	0	0
hsa-miR-3197	0	0
hsa-miR-3198	0	0
hsa-miR-3199	0	0
hsa-miR-32	0	0
hsa-miR-32*	0	0
hsa-miR-3200-3p	0	0
hsa-miR-3200-5p	0	0
hsa-miR-3201	0	0
hsa-miR-3202	0	0
hsa-miR-320a	72017	160097
hsa-miR-320b	5581	21669.5
hsa-miR-320c	293	1497.09
hsa-miR-320d	0	609.79
hsa-miR-320e	0	0
hsa-miR-323-3p	201	847.134
hsa-miR-323-5p	0	0
hsa-miR-323b-3p	0	0
hsa-miR-323b-5p	0	0
hsa-miR-324-3p	0	0
hsa-miR-324-5p	0	0
hsa-miR-325	0	0
hsa-miR-326	0	0
hsa-miR-328	0	297.592
hsa-miR-329	0	0
hsa-miR-330-3p	810	2413.6
hsa-miR-330-5p	0	0
hsa-miR-331-3p	0	0
hsa-miR-331-5p	0	0
hsa-miR-335	0	0
hsa-miR-335*	0	0
hsa-miR-337-3p	0	0
hsa-miR-337-5p	0	0
hsa-miR-338-3p	0	0
hsa-miR-338-5p	0	0
hsa-miR-339-3p	308	441.824
hsa-miR-339-5p	0	777.756
hsa-miR-33a	0	290.289
hsa-miR-33a*	0	0
hsa-miR-33b	0	0
hsa-miR-33b*	0	0
hsa-miR-340	0	1431.36
hsa-miR-340*	0	0
hsa-miR-342-3p	2176	15640.9
hsa-miR-342-5p	0	0
hsa-miR-345	0	0
hsa-miR-346	0	0
hsa-miR-34a	0	0
hsa-miR-34a*	0	0
hsa-miR-34b	0	0
hsa-miR-34b*	0	0
hsa-miR-34c-3p	0	0
hsa-miR-34c-5p	551	0
hsa-miR-3605-3p	0	0
hsa-miR-3605-5p	903	0
hsa-miR-3606	0	0
hsa-miR-3607-3p	0	0
hsa-miR-3607-5p	0	0
hsa-miR-3609	0	0
hsa-miR-3610	0	0
hsa-miR-3611	0	0
hsa-miR-3612	0	0
hsa-miR-3613-3p	0	0
hsa-miR-3613-5p	0	0
hsa-miR-361-3p	0	0
hsa-miR-3614-3p	0	0
hsa-miR-3614-5p	0	0
hsa-miR-3615	71	273.858
hsa-miR-361-5p	0	281.161
hsa-miR-3616-3p	0	0
hsa-miR-3616-5p	0	0
hsa-miR-3617	0	0
hsa-miR-3618	0	0
hsa-miR-3619	0	0
hsa-miR-3620	0	0
hsa-miR-3621	0	0
hsa-miR-3622a-3p	0	0
hsa-miR-3622a-5p	0	0
hsa-miR-3622b-3p	0	0
hsa-miR-3622b-5p	0	0
hsa-miR-362-3p	0	0
hsa-miR-362-5p	0	0
hsa-miR-363	0	226.389
hsa-miR-363*	0	604.313
hsa-miR-3646	0	0
hsa-miR-3647-3p	0	0
hsa-miR-3647-5p	0	0
hsa-miR-3648	0	0
hsa-miR-3649	0	0
hsa-miR-365	0	0
hsa-miR-365*	234	345.061
hsa-miR-3650	0	0
hsa-miR-3651	0	0
hsa-miR-3652	0	0
hsa-miR-3653	0	0
hsa-miR-3654	0	0
hsa-miR-3655	0	0
hsa-miR-3656	0	0
hsa-miR-3657	0	0
hsa-miR-3658	0	0
hsa-miR-3659	0	0
hsa-miR-3660	0	0
hsa-miR-3661	0	0
hsa-miR-3662	0	0
hsa-miR-3663-3p	0	0
hsa-miR-3663-5p	0	0
hsa-miR-3664	0	0
hsa-miR-3665	0	0
hsa-miR-3666	0	0
hsa-miR-3667-3p	0	0
hsa-miR-3667-5p	0	0
hsa-miR-3668	0	0
hsa-miR-3669	0	0
hsa-miR-367	0	0
hsa-miR-367*	0	0
hsa-miR-3670	0	0
hsa-miR-3671	0	0
hsa-miR-3672	0	0
hsa-miR-3673	0	0
hsa-miR-3674	0	0
hsa-miR-3675-3p	0	0
hsa-miR-3675-5p	0	0
hsa-miR-3676	0	0
hsa-miR-3677	0	38.3401
hsa-miR-3678-3p	0	0
hsa-miR-3678-5p	0	0
hsa-miR-3679-3p	0	0
hsa-miR-3679-5p	0	0
hsa-miR-3680	0	0
hsa-miR-3680*	0	0
hsa-miR-3681	0	0
hsa-miR-3681*	0	0
hsa-miR-3682	0	3.65144
hsa-miR-3683	0	0
hsa-miR-3684	0	0
hsa-miR-3685	0	0
hsa-miR-3686	0	0
hsa-miR-3687	0	0
hsa-miR-3688	0	0
hsa-miR-3689a-3p	0	0
hsa-miR-3689a-5p	0	0
hsa-miR-3689b	0	0
hsa-miR-3689b*	0	0
hsa-miR-3690	0	0
hsa-miR-3691	0	0
hsa-miR-3692	0	0
hsa-miR-3692*	0	0
hsa-miR-369-3p	0	0
hsa-miR-369-5p	0	0
hsa-miR-370	0	0
hsa-miR-3713	0	0
hsa-miR-371-3p	0	0
hsa-miR-3714	0	0
hsa-miR-371-5p	0	18.2572
hsa-miR-372	0	0
hsa-miR-373	0	0
hsa-miR-373*	0	0
hsa-miR-374a	0	0
hsa-miR-374a*	0	0
hsa-miR-374b	224	2053.93
hsa-miR-374b*	0	0
hsa-miR-374c	0	0
hsa-miR-375	655	2353.35
hsa-miR-376a	0	0
hsa-miR-376a*	0	0
hsa-miR-376b	0	0
hsa-miR-376c	0	0
hsa-miR-377	0	0
hsa-miR-377*	0	0
hsa-miR-378	1336	42287.3
hsa-miR-378*	0	0
hsa-miR-378b	0	0
hsa-miR-378c	230	602.487
hsa-miR-379	0	0
hsa-miR-379*	0	0
hsa-miR-380	0	0
hsa-miR-380*	0	0
hsa-miR-381	0	0
hsa-miR-382	490	1099.08
hsa-miR-383	0	0
hsa-miR-384	0	0
hsa-miR-3907	0	0
hsa-miR-3908	0	0
hsa-miR-3909	0	0
hsa-miR-3910	0	0
hsa-miR-3911	0	0
hsa-miR-3912	0	0
hsa-miR-3913	0	0
hsa-miR-3914	0	0
hsa-miR-3915	0	0
hsa-miR-3916	0	0
hsa-miR-3917	0	0
hsa-miR-3918	0	0
hsa-miR-3919	0	0
hsa-miR-3920	0	0
hsa-miR-3921	0	0
hsa-miR-3922	0	0
hsa-miR-3923	0	0
hsa-miR-3924	0	0
hsa-miR-3925	0	0
hsa-miR-3926	0	0
hsa-miR-3927	0	0
hsa-miR-3928	0	83.9831
hsa-miR-3929	0	0
hsa-miR-3934	0	0
hsa-miR-3935	0	0
hsa-miR-3936	0	0
hsa-miR-3937	0	0
hsa-miR-3938	0	0
hsa-miR-3939	0	0
hsa-miR-3940	0	0
hsa-miR-3941	0	0
hsa-miR-3942	0	0
hsa-miR-3943	0	0
hsa-miR-3944	0	0
hsa-miR-3945	0	0
hsa-miR-409-3p	1	206.306
hsa-miR-409-5p	0	0
hsa-miR-410	0	631.699
hsa-miR-411	0	0
hsa-miR-411*	0	0
hsa-miR-412	0	0
hsa-miR-421	0	0
hsa-miR-422a	0	0
hsa-miR-423-3p	865	688.296
hsa-miR-423-5p	6353658	3.45705e+06
hsa-miR-424	0	0
hsa-miR-424*	0	1071.7
hsa-miR-425	1	124.149
hsa-miR-425*	196	224.563
hsa-miR-4251	0	0
hsa-miR-4252	0	0
hsa-miR-4253	0	0
hsa-miR-4254	0	0
hsa-miR-4255	0	0
hsa-miR-4256	0	0
hsa-miR-4257	0	0
hsa-miR-4258	0	0
hsa-miR-4259	0	0
hsa-miR-4260	0	0
hsa-miR-4261	0	0
hsa-miR-4262	0	0
hsa-miR-4263	0	0
hsa-miR-4264	0	0
hsa-miR-4265	0	0
hsa-miR-4266	0	0
hsa-miR-4267	0	0
hsa-miR-4268	0	0
hsa-miR-4269	0	0
hsa-miR-4270	0	0
hsa-miR-4271	0	0
hsa-miR-4272	0	0
hsa-miR-4273	0	0
hsa-miR-4274	0	0
hsa-miR-4275	0	0
hsa-miR-4276	0	0
hsa-miR-4277	0	0
hsa-miR-4278	0	0
hsa-miR-4279	0	0
hsa-miR-4280	0	0
hsa-miR-4281	0	0
hsa-miR-4282	0	0
hsa-miR-4283	0	0
hsa-miR-4284	0	0
hsa-miR-4285	0	0
hsa-miR-4286	0	416.264
hsa-miR-4287	0	0
hsa-miR-4288	0	0
hsa-miR-4289	0	0
hsa-miR-429	0	0
hsa-miR-4290	0	0
hsa-miR-4291	0	0
hsa-miR-4292	0	0
hsa-miR-4293	0	0
hsa-miR-4294	0	0
hsa-miR-4295	0	0
hsa-miR-4296	0	0
hsa-miR-4297	0	0
hsa-miR-4298	0	0
hsa-miR-4299	0	0
hsa-miR-4300	0	0
hsa-miR-4301	0	0
hsa-miR-4302	0	0
hsa-miR-4303	0	0
hsa-miR-4304	0	0
hsa-miR-4305	0	0
hsa-miR-4306	0	0
hsa-miR-4307	0	0
hsa-miR-4308	0	0
hsa-miR-4309	0	0
hsa-miR-431	0	0
hsa-miR-431*	0	0
hsa-miR-4310	0	0
hsa-miR-4311	0	0
hsa-miR-4312	0	0
hsa-miR-4313	0	0
hsa-miR-4314	0	0
hsa-miR-4315	0	0
hsa-miR-4316	0	0
hsa-miR-4317	0	0
hsa-miR-4318	0	0
hsa-miR-4319	0	0
hsa-miR-432	886	2083.15
hsa-miR-432*	0	0
hsa-miR-4320	0	0
hsa-miR-4321	0	0
hsa-miR-4322	0	0
hsa-miR-4323	0	0
hsa-miR-4324	0	0
hsa-miR-4325	0	0
hsa-miR-4326	0	0
hsa-miR-4327	0	0
hsa-miR-4328	0	0
hsa-miR-4329	0	0
hsa-miR-433	519	1.82572
hsa-miR-4330	0	0
hsa-miR-448	0	0
hsa-miR-449a	0	0
hsa-miR-449b	0	0
hsa-miR-449b*	0	0
hsa-miR-449c	0	0
hsa-miR-449c*	0	0
hsa-miR-450a	0	0
hsa-miR-450b-3p	0	0
hsa-miR-450b-5p	0	0
hsa-miR-451	6512	9579.55
hsa-miR-452	0	0
hsa-miR-452*	0	0
hsa-miR-454	0	0
hsa-miR-454*	0	0
hsa-miR-455-3p	0	0
hsa-miR-455-5p	0	0
hsa-miR-466	0	0
hsa-miR-483-3p	0	0
hsa-miR-483-5p	3369	3620.4
hsa-miR-484	1	1.82572
hsa-miR-485-3p	1	0
hsa-miR-485-5p	878	852.611
hsa-miR-486-3p	207	253.775
hsa-miR-486-5p	78236	67135.4
hsa-miR-487a	0	0
hsa-miR-487b	0	0
hsa-miR-488	0	0
hsa-miR-488*	0	0
hsa-miR-489	0	0
hsa-miR-490-3p	0	0
hsa-miR-490-5p	0	0
hsa-miR-491-3p	0	0
hsa-miR-491-5p	0	0
hsa-miR-492	0	0
hsa-miR-493	0	0
hsa-miR-493*	0	0
hsa-miR-494	0	366.97
hsa-miR-495	292	0
hsa-miR-496	0	0
hsa-miR-497	0	0
hsa-miR-497*	0	0
hsa-miR-498	0	0
hsa-miR-499-3p	0	0
hsa-miR-499-5p	2	15016.5
hsa-miR-500a	0	0
hsa-miR-500a*	0	235.518
hsa-miR-500b	0	0
hsa-miR-501-3p	0	419.915
hsa-miR-501-5p	0	0
hsa-miR-502-3p	0	235.518
hsa-miR-502-5p	0	0
hsa-miR-503	0	777.756
hsa-miR-504	0	0
hsa-miR-505	0	0
hsa-miR-505*	0	0
hsa-miR-506	0	0
hsa-miR-507	0	0
hsa-miR-508-3p	0	0
hsa-miR-508-5p	0	0
hsa-miR-509-3-5p	0	0
hsa-miR-509-3p	0	0
hsa-miR-509-5p	0	0
hsa-miR-510	0	0
hsa-miR-511	0	0
hsa-miR-512-3p	0	0
hsa-miR-512-5p	0	0
hsa-miR-513a-3p	0	0
hsa-miR-513a-5p	0	0
hsa-miR-513b	0	0
hsa-miR-513c	0	0
hsa-miR-514	0	0
hsa-miR-514b-3p	0	0
hsa-miR-514b-5p	0	0
hsa-miR-515-3p	0	0
hsa-miR-515-5p	0	0
hsa-miR-516a-3p	0	0
hsa-miR-516a-5p	0	0
hsa-miR-516b	0	0
hsa-miR-516b*	0	0
hsa-miR-517*	0	0
hsa-miR-517a	0	0
hsa-miR-517b	0	0
hsa-miR-517c	0	0
hsa-miR-518a-3p	0	0
hsa-miR-518a-5p	0	0
hsa-miR-518b	0	0
hsa-miR-518c	0	0
hsa-miR-518c*	0	0
hsa-miR-518d-3p	0	0
hsa-miR-518d-5p	0	0
hsa-miR-518e	0	0
hsa-miR-518e*	0	0
hsa-miR-518f	0	0
hsa-miR-518f*	0	0
hsa-miR-519a	0	0
hsa-miR-519a*	0	0
hsa-miR-519b-3p	0	0
hsa-miR-519b-5p	0	0
hsa-miR-519c-3p	0	0
hsa-miR-519c-5p	0	0
hsa-miR-519d	0	0
hsa-miR-519e	0	0
hsa-miR-519e*	0	0
hsa-miR-520a-3p	0	0
hsa-miR-520a-5p	0	0
hsa-miR-520b	0	0
hsa-miR-520c-3p	0	0
hsa-miR-520c-5p	0	0
hsa-miR-520d-3p	0	0
hsa-miR-520d-5p	0	0
hsa-miR-520e	0	0
hsa-miR-520f	0	0
hsa-miR-520g	0	0
hsa-miR-520h	0	0
hsa-miR-521	0	0
hsa-miR-522	0	0
hsa-miR-522*	0	0
hsa-miR-523	0	0
hsa-miR-523*	0	0
hsa-miR-524-3p	0	0
hsa-miR-524-5p	0	0
hsa-miR-525-3p	0	0
hsa-miR-525-5p	0	0
hsa-miR-526a	0	0
hsa-miR-526b	0	0
hsa-miR-526b*	0	0
hsa-miR-527	0	0
hsa-miR-532-3p	0	1.82572
hsa-miR-532-5p	98	407.135
hsa-miR-539	0	0
hsa-miR-541	0	0
hsa-miR-541*	0	0
hsa-miR-542-3p	0	0
hsa-miR-542-5p	0	0
hsa-miR-543	0	0
hsa-miR-544	0	0
hsa-miR-544b	0	0
hsa-miR-545	0	0
hsa-miR-545*	0	0
hsa-miR-548a-3p	0	0
hsa-miR-548a-5p	0	0
hsa-miR-548aa	0	0
hsa-miR-548b-3p	0	0
hsa-miR-548b-5p	0	0
hsa-miR-548c-3p	0	0
hsa-miR-548c-5p	0	315.849
hsa-miR-548d-3p	0	0
hsa-miR-548d-5p	0	1.82572
hsa-miR-548e	0	0
hsa-miR-548f	0	0
hsa-miR-548g	0	0
hsa-miR-548h	0	0
hsa-miR-548i	0	0
hsa-miR-548j	0	443.65
hsa-miR-548k	0	458.256
hsa-miR-548l	0	162.489
hsa-miR-548m	0	0
hsa-miR-548n	0	0
hsa-miR-548o	0	0
hsa-miR-548p	0	0
hsa-miR-548q	0	0
hsa-miR-548s	0	0
hsa-miR-548t	0	0
hsa-miR-548u	0	0
hsa-miR-548v	0	0
hsa-miR-548w	0	0
hsa-miR-548x	0	0
hsa-miR-548y	0	0
hsa-miR-548z	0	0
hsa-miR-549	0	0
hsa-miR-550a	0	0
hsa-miR-550a*	0	0
hsa-miR-550b	0	0
hsa-miR-551a	0	0
hsa-miR-551b	0	246.472
hsa-miR-551b*	0	0
hsa-miR-552	0	0
hsa-miR-553	0	0
hsa-miR-554	0	0
hsa-miR-555	0	0
hsa-miR-556-3p	0	0
hsa-miR-556-5p	0	0
hsa-miR-557	0	0
hsa-miR-558	0	0
hsa-miR-559	0	0
hsa-miR-561	0	0
hsa-miR-562	0	0
hsa-miR-563	0	0
hsa-miR-564	0	0
hsa-miR-566	0	0
hsa-miR-567	0	0
hsa-miR-568	0	0
hsa-miR-569	0	0
hsa-miR-570	0	0
hsa-miR-571	0	0
hsa-miR-572	0	0
hsa-miR-573	0	0
hsa-miR-574-3p	1	2756.84
hsa-miR-574-5p	1	0
hsa-miR-575	0	0
hsa-miR-576-3p	0	0
hsa-miR-576-5p	0	0
hsa-miR-577	0	0
hsa-miR-578	0	0
hsa-miR-579	0	0
hsa-miR-580	0	0
hsa-miR-581	0	0
hsa-miR-582-3p	0	0
hsa-miR-582-5p	0	0
hsa-miR-583	0	0
hsa-miR-584	1274	2391.69
hsa-miR-585	0	0
hsa-miR-586	0	0
hsa-miR-587	0	0
hsa-miR-588	0	0
hsa-miR-589	0	0
hsa-miR-589*	0	0
hsa-miR-590-3p	0	0
hsa-miR-590-5p	0	0
hsa-miR-591	0	0
hsa-miR-592	0	0
hsa-miR-593	0	0
hsa-miR-593*	0	0
hsa-miR-595	0	0
hsa-miR-596	0	0
hsa-miR-597	0	0
hsa-miR-598	0	0
hsa-miR-599	0	0
hsa-miR-600	0	0
hsa-miR-601	0	0
hsa-miR-602	0	0
hsa-miR-603	0	0
hsa-miR-604	0	0
hsa-miR-605	0	0
hsa-miR-606	0	0
hsa-miR-607	0	0
hsa-miR-608	0	0
hsa-miR-609	0	0
hsa-miR-610	0	0
hsa-miR-611	0	0
hsa-miR-612	0	0
hsa-miR-613	0	0
hsa-miR-614	0	0
hsa-miR-615-3p	0	0
hsa-miR-615-5p	0	0
hsa-miR-616	0	0
hsa-miR-616*	0	0
hsa-miR-617	0	0
hsa-miR-618	0	0
hsa-miR-619	0	0
hsa-miR-620	0	0
hsa-miR-621	0	0
hsa-miR-622	0	0
hsa-miR-623	0	0
hsa-miR-624	0	0
hsa-miR-624*	0	0
hsa-miR-625	0	0
hsa-miR-625*	1	0
hsa-miR-626	0	0
hsa-miR-627	0	0
hsa-miR-628-3p	0	217.261
hsa-miR-628-5p	0	0
hsa-miR-629	1673	7102.05
hsa-miR-629*	0	0
hsa-miR-630	0	0
hsa-miR-631	0	0
hsa-miR-632	0	0
hsa-miR-633	0	0
hsa-miR-634	0	0
hsa-miR-635	0	0
hsa-miR-636	0	0
hsa-miR-637	0	0
hsa-miR-638	0	0
hsa-miR-639	0	0
hsa-miR-640	0	0
hsa-miR-641	0	0
hsa-miR-642a	0	0
hsa-miR-642b	0	0
hsa-miR-643	0	0
hsa-miR-644	0	0
hsa-miR-645	0	0
hsa-miR-646	0	0
hsa-miR-647	0	0
hsa-miR-648	0	0
hsa-miR-649	0	0
hsa-miR-650	0	0
hsa-miR-651	0	0
hsa-miR-652	0	0
hsa-miR-653	0	0
hsa-miR-654-3p	0	0
hsa-miR-654-5p	0	0
hsa-miR-655	0	0
hsa-miR-656	0	0
hsa-miR-657	0	0
hsa-miR-658	0	0
hsa-miR-659	0	0
hsa-miR-660	0	350.538
hsa-miR-661	0	0
hsa-miR-662	0	0
hsa-miR-663	0	0
hsa-miR-663b	0	0
hsa-miR-664	599	0
hsa-miR-664*	524	1356.51
hsa-miR-665	0	0
hsa-miR-668	0	0
hsa-miR-670	0	0
hsa-miR-671-3p	0	0
hsa-miR-671-5p	0	0
hsa-miR-675	0	0
hsa-miR-675*	0	0
hsa-miR-676	0	0
hsa-miR-676*	0	0
hsa-miR-7	0	0
hsa-miR-708	0	0
hsa-miR-708*	0	0
hsa-miR-7-1*	0	0
hsa-miR-711	0	0
hsa-miR-718	0	0
hsa-miR-7-2*	0	0
hsa-miR-720	0	0
hsa-miR-744	45	1482.48
hsa-miR-744*	0	0
hsa-miR-758	0	0
hsa-miR-759	0	0
hsa-miR-760	183	1.82572
hsa-miR-761	0	0
hsa-miR-762	0	0
hsa-miR-764	0	0
hsa-miR-765	0	0
hsa-miR-766	0	0
hsa-miR-767-3p	0	0
hsa-miR-767-5p	0	0
hsa-miR-769-3p	0	0
hsa-miR-769-5p	0	0
hsa-miR-770-5p	0	0
hsa-miR-802	0	0
hsa-miR-873	0	0
hsa-miR-874	1	1.82572
hsa-miR-875-3p	0	0
hsa-miR-875-5p	0	0
hsa-miR-876-3p	0	0
hsa-miR-876-5p	0	0
hsa-miR-877	614	1044.31
hsa-miR-877*	0	0
hsa-miR-885-3p	463	471.036
hsa-miR-885-5p	0	0
hsa-miR-887	0	0
hsa-miR-888	0	0
hsa-miR-888*	0	0
hsa-miR-889	0	434.521
hsa-miR-890	0	0
hsa-miR-891a	0	0
hsa-miR-891b	0	0
hsa-miR-892a	0	0
hsa-miR-892b	0	0
hsa-miR-9	0	0
hsa-miR-9*	0	0
hsa-miR-920	0	0
hsa-miR-921	0	0
hsa-miR-922	0	0
hsa-miR-924	0	0
hsa-miR-92a	6563	48817.9
hsa-miR-92a-1*	0	155.186
hsa-miR-92a-2*	0	0
hsa-miR-92b	146	9.1286
hsa-miR-92b*	2656	560.496
hsa-miR-93	0	2079.49
hsa-miR-93*	0	0
hsa-miR-933	0	0
hsa-miR-934	0	0
hsa-miR-935	0	0
hsa-miR-936	0	0
hsa-miR-937	0	0
hsa-miR-938	0	0
hsa-miR-939	0	0
hsa-miR-940	0	0
hsa-miR-941	0	0
hsa-miR-942	0	0
hsa-miR-943	0	0
hsa-miR-944	0	0
hsa-miR-95	0	0
hsa-miR-96	0	0
hsa-miR-96*	0	0
hsa-miR-98	0	250.124
hsa-miR-99a	203	989.54
hsa-miR-99a*	0	334.107
hsa-miR-99b	3081	11226.3
hsa-miR-99b*	0	0
